# Supplementary material for: Image stitching for real-time laparoscopic hyperspectral imaging
Source: Sci Rep. 2025 Jul 31;15:28010. doi: 10.1038/s41598-025-11687-3 (PMC12313859; doi:10.1038/s41598-025-11687-3)
Supplement: Supplementary file 1 — Supplementary Information. [file 41598_2025_11687_MOESM1_ESM.zip]

Archive with 3 entries (3 files):
- HSI_Stitching_Video1.mp4
- HSI_Stitching_Video2.mp4
- README.txt
