# Supplementary material for: Image stitching for real-time laparoscopic hyperspectral imaging
Source: Sci Rep. 2025 Jul 31;15:28010. doi: 10.1038/s41598-025-11687-3 (PMC12313859; doi:10.1038/s41598-025-11687-3)
Supplement: Supplementary file 1 — Supplementary Information. [file 41598_2025_11687_MOESM1_ESM.zip › README.txt]

-------------------------------------------------------------------------------------------------------------------
Supplementary Material to "Image Stitching for Real-Time Laparoscopic Hyperspectral Imaging", von Braun et al, 2024
-------------------------------------------------------------------------------------------------------------------

DESCRIPTION: The videos HSI_Stitching_1.mp4 and HSI_Stitching_2.mp4 demonstrate the incremental reconstruction of hyperspectral panoramas from the raw data streams of a laparoscopic system with dual RGB/HSI recording capabilities. The original RGB video, displaying the recording of an image from visceral surgery printed on cardboard, is shown on the left for illustration purposes. On the right, the panorama of stitched HSI lines is presented as an opaque overlay of the RGB video. In practice, the transparency of both image modalities can be adjusted.

SIZE: The size of the files is 39 MB, respective 17 MB

PLAYER INFORMATION: Windows Media, VLC, etc.

CONTAINER: MPEG-4

CONTACT INFORMATION:
Marie-Sophie von Braun
ScaDS.AI (Center for Scalable Data Analytics and Artificial Intelligence) Dresden/Leipzig
Leipzig University, Germany
E-mail: vonbraun@informatik.uni-leipzig.de
